# Supplementary material for: High expression of long intervening non-coding RNA OLMALINC in the human cortical white matter is associated with regulation of oligodendrocyte maturation
Source: Mol Brain. 2015 Jan 10;8:2. doi: 10.1186/s13041-014-0091-9 (PMC4302521; doi:10.1186/s13041-014-0091-9)
Supplement: Additional file 7: Table S1. — Full list of differentially expressed genes and isoforms between the oligodendrocyte cell controls and the oligodendrocyte cells that underwent RNAi. [file 13041_2014_91_MOESM7_ESM.xlsx]

## Sheet: Oligodendrocytes DEG
Full list of differentially expressed genes between the oligodendrocyte cell controls and the oligodendrocyte cells that underwent RNAi
GENE	CHROMOSOME	FPKM CONTROL	FPKM RNAi	FOLD CHANGE	Q VALUE
SAA1	chr11:18287807-18291523	12.6408	2.20482	-5.73326	0.0013599
IL7R	chr5:35856875-35879482	1.60243	0.41787	-3.83476	0.0193878
PAPPA	chr9:118915897-119164611	2.02295	0.536533	-3.77041	0.000155453
VGLL3	chr3:86987122-87041115	6.52489	2.00027	-3.262	2.29852e-07
APLN	chrX:128779235-128789305	17.5057	5.38392	-3.25148	2.99454e-07
ASB5	chr4:177134825-177190373	25.1407	7.81101	-3.21862	2.17051e-10
ANXA1	chr9:75766597-75785307	110.639	34.8168	-3.17775	0
LINC00263	chr10:102133332-102148111	10.4132	3.3634	-3.09603	0.0256498
GPR126	chr6:142622872-142767403	2.66628	0.876424	-3.04223	0.0115655
CXCL5	chr4:74861358-74864846	8.84389	2.96631	-2.98144	0.000401482
HSPA1A	chr6:31783290-31785719	9.1454	3.50274	-2.61093	2.06412e-05
HSPA1B	chr6:31795511-31798031	13.3438	5.1556	-2.58821	2.53032e-06
ABCG2	chr4:89009114-89080228	20.2742	8.31784	-2.43744	7.23273e-06
ELOVL1	chr1:43829067-43833745	45.8675	18.8225	-2.43684	4.57448e-05
AXL	chr19:41725105-41767671	4.22812	1.7491	-2.41731	0.0113874
TNFRSF21	chr6:47199267-47277698	18.0298	7.50172	-2.40342	0.000429856
NT5E	chr6:86159301-86205509	10.5899	4.5246	-2.34052	0.00024283
ADAM19	chr5:156904311-157002889	4.79639	2.05517	-2.33382	0.000441066
SEMA3C	chr7:80371853-80548670	26.9589	11.956	-2.25484	8.71955e-06
KCNMB4	chr12:70760061-70828072	4.063	1.86612	-2.17724	0.010444
EMP1	chr12:13349601-13369782	13.309	6.11906	-2.17501	0.000637796
PRTG	chr15:55903738-56035177	8.32133	3.85299	-2.15971	1.81627e-05
PTRF	chr17:40554466-40575338	6.98881	3.35888	-2.0807	0.0193878
RAB5C	chr17:40276993-40307062	71.8792	35.59	-2.01965	5.30805e-05
COL3A1	chr2:189838917-189877472	380.211	191.131	-1.98927	0.0395606
TNNT2	chr1:201328141-201346915	38.6661	19.8311	-1.94977	0.0256498
SDC4	chr20:43953928-43977064	33.8441	17.7338	-1.90845	0.000899106
NCEH1	chr3:172348434-172429008	6.66117	3.53537	-1.88415	0.0394569
MAMDC2	chr9:72658486-72873790	21.1901	11.323	-1.87142	0.0253424
LIMA1	chr12:50569562-50677353	17.0459	9.11448	-1.8702	0.0127832
LRRC17	chr7:102389398-102715288	42.5376	22.7596	-1.869	0.010444
SAR1B	chr5:133936838-133968533	6.65408	3.63705	-1.82953	0.0253424
LEPREL1	chr3:189674516-189840226	42.4684	24.0139	-1.76849	0.039095
CAV1	chr7:116164838-116201239	24.97	14.1537	-1.7642	0.043122
SF3B14	chr2:24290453-24299314	56.8307	32.6936	-1.73828	0.0463465
PLK2	chr5:57749809-57755966	23.1965	13.4341	-1.72669	0.0171615
TRAM2	chr6:52362199-52441862	21.4581	12.4471	-1.72394	0.00679653
ADAM9	chr8:38854286-38962779	53.4931	31.3524	-1.70619	0.0123296
S100A4	chr1:153516094-153518282	625.088	369.262	-1.6928	0.0253424
-	chr19:40448565-40449654	50.2585	29.7307	-1.69046	0.0435728
AP2B1	chr17:33914281-34053436	60.5282	37.4998	-1.61409	0.0435728
GNAI1	chr7:79763696-79848725	42.4774	68.4386	1.61118	0.0467986
IDH2	chr15:90626404-90645726	37.9994	63.3867	1.6681	0.0467986
KBTBD10	chr2:170366211-170382772	75.3827	126.344	1.67603	0.0180351
SRC	chr20:35973087-36033821	6.18313	10.7124	1.73252	0.0467986
HEY2	chr6:126070731-126082415	12.4788	21.9306	1.75743	0.013619
ADCY1	chr7:45614124-45762714	1.96429	3.45684	1.75984	0.0219667
VDAC1	chr5:133307565-133340824	58.1641	102.393	1.76042	0.0377981
-	chrX:80185144-80186025	28.5391	50.641	1.77444	0.043122
IRF2BP2	chr1:234740014-234745613	10.1513	18.1068	1.78369	0.0395606
CBLB	chr3:105374264-105588578	16.5332	29.8629	1.80624	0.0151629
LITAF	chr16:11641577-11681322	20.2375	36.5562	1.80636	0.0219667
CASC5	chr15:40886228-40956512	4.21304	7.70573	1.82902	0.0235896
FAM115A	chr7:143299863-143599278	29.7334	54.6783	1.83895	0.0428353
TNNC2	chr20:44451854-44455953	25.8912	47.8271	1.84723	0.0193878
DDIT4	chr10:74033676-74035797	46.3073	85.8368	1.85363	0.00217985
ITGA6	chr2:173292135-173371181	24.6768	45.9038	1.8602	0.00330466
LSM14B	chr20:60697456-60711030	15.6113	29.0436	1.86042	0.013363
TPM1	chr15:63334766-63364113	79.8214	149.549	1.87355	0.0188561
C21orf7	chr21:30452872-30548210	77.9639	148.998	1.91112	0.00628982
MZT1	chr13:73282494-73301938	14.2581	27.2815	1.9134	0.00160522
TMEM119	chr12:108983621-108991894	8.32702	16.1912	1.94442	0.00158072
CCND1	chr11:69455809-69469242	20.415	39.7491	1.94705	0.000375422
MRVI1	chr11:10562782-10715535	3.19894	6.27138	1.96046	0.0320901
MSTN	chr2:190910964-190927572	164.377	322.354	1.96107	0.0338767
TMEM170B	chr6:11537982-11583757	2.16625	4.2556	1.9645	0.0115655
KLHL30	chr2:239047293-239061703	3.15075	6.23273	1.97817	0.0444621
ARID5B	chr10:63661012-63856707	3.8679	7.73444	1.99965	0.00900509
RBM24	chr6:17280640-17294099	27.0652	54.7632	2.02338	0.0013101
NPNT	chr4:106816596-106892828	2.64873	5.41478	2.04429	0.0466339
MYL1	chr2:211154867-211179895	338.286	693.979	2.05146	0.0113874
SNAI2	chr8:49830238-49836053	6.43376	13.289	2.06551	0.0103822
PITX3	chr10:103985775-104001347	10.6491	22.0103	2.06687	0.0123194
LRP11	chr6:150139893-150244214	1.30889	2.7077	2.0687	0.0467986
FZD7	chr2:202899309-202903160	5.84473	12.1246	2.07445	0.000249354
CDK5R1	chr17:30814104-30818271	3.97593	8.28252	2.08317	0.0412975
MAF	chr16:79605182-79634898	3.32982	7.00579	2.10395	0.0395606
GLCCI1	chr7:8008373-8128709	2.20121	4.63631	2.10626	0.0394343
SYNPO2L	chr10:75404643-75415832	4.7045	9.95087	2.11518	0.000955739
PKDCC	chr2:42275160-42285668	3.52298	7.491	2.12632	0.043122
PRKG1	chr10:52750910-54073888	25.5627	54.3698	2.12692	0.000723214
PIK3R3	chr1:46505811-46598708	5.62144	11.958	2.12721	0.000140087
HES1	chr3:193853930-193856401	3.83179	8.43131	2.20036	0.0132722
CD36	chr7:80231495-80308593	8.92769	19.6565	2.20175	0.013619
NEDD9	chr6:11183530-11382581	5.69418	12.639	2.21963	0.0463349
NEURL1B	chr5:172068259-172118533	1.38247	3.08047	2.22824	0.0275233
LOC100506123	chr2:97948228-97957632	1.22824	2.74776	2.23715	0.0428353
C9orf47,S1PR3	chr9:91605777-91620043	2.13061	4.84843	2.27561	0.00779536
HDAC5	chr17:42154120-42201014	5.2096	11.8834	2.28106	8.47013e-05
MXD4	chr4:2249159-2263755	2.75909	6.31198	2.2877	0.00103025
UTS2R	chr17:80326176-80334939	1.88688	4.43929	2.35271	0.0394343
-	chr14:22958255-23021093	7.70447	18.1537	2.35626	0.00956311
PDZD4	chrX:153067622-153096075	2.79931	6.68001	2.38631	0.00416818
FILIP1L	chr3:99273152-99897476	3.90163	9.42369	2.41532	0.00919376
MYOZ1	chr10:75391411-75401648	4.94999	12.0802	2.44045	0.0467986
ITGA11	chr15:68593782-68724492	0.792981	2.00931	2.53387	0.0199305
PNRC1	chr6:89790428-89794879	2.62705	6.78016	2.5809	0.0194971
ESM1	chr5:54273694-54281414	4.98804	12.9515	2.59651	0.000179108
-	chr4:100570493-100574729	0.454616	1.19575	2.63024	0.0358607
MARCH5	chr2:217122584-217236750	0.461212	1.21491	2.63417	0.0193878
IGFBP5	chr2:217536827-217560351	11.7771	32.2195	2.73578	3.06815e-10
TXLNB	chr6:139561198-139645067	1.8504	5.16313	2.79028	2.0386e-05
SOX4	chr6:21593971-21598849	11.8512	33.5569	2.83152	6.13139e-11
DCLK1	chr13:35516371-36705986	0.821596	2.3694	2.8839	0.0435728
OLFML2A	chr9:127539436-127577159	0.658317	1.90824	2.89866	0.00900509
HLX	chr1:221052742-221058400	4.36537	12.778	2.92713	8.45917e-08
EGR1	chr5:137801180-137805004	1.81163	5.40982	2.98616	3.923e-06
TP53INP1	chr8:95907612-95998678	0.906674	2.73587	3.01748	9.04865e-05
TIMP2	chr17:76849058-76921472	12.4582	37.7634	3.03121	3.67884e-12
NR4A1	chr12:52416615-52453291	1.2517	3.93169	3.14108	0.0258727
KIAA1644	chr22:44639556-44727440	0.277717	0.883159	3.18007	0.00674026
-	chr7:64294153-64302686	0.341975	1.16829	3.4163	0.0199305
OLFML2B	chr1:161952981-161993669	1.15907	4.15322	3.58323	0.0132722
RNF122	chr8:33405272-33424682	1.83406	6.66847	3.63591	0.00056311
C11orf96	chr11:43964105-43965433	0.838722	3.11853	3.71819	0.00524039
FIBIN	chr11:27015627-27018632	0.437088	1.69094	3.86865	0.0013599
LMO2	chr11:33880121-33913836	3.077	12.1789	3.95804	7.8388e-05
YPEL2	chr17:57409049-57479095	0.186246	0.744551	3.99768	0.0407281
HDAC9	chr7:18126571-19037396	0.829821	3.33299	4.01652	0.0485689
WIPF3	chr7:29846035-29956682	0.786616	3.4395	4.37253	4.09227e-08
TRIM63	chr1:26377797-26394121	0.345061	1.59399	4.61944	0.0127832
WNT11	chr11:75897369-75917983	0.125686	0.927149	7.37671	0.0439122

## Sheet: Oligodendrocytes DEI
Full list of differentially expressed isoforms between the oligodendrocyte cell controls and the oligodendrocyte cells that underwent RNAi
ISOFORM	CHROMOSOME	FPKM CONTROL	FPKM RNAi	FOLD CHANGE	Q VALUE
TNNT1	chr19:55644160-55660748	59.5531	10.171	-5.85519	0.00110229
SAA1	chr11:18287807-18291523	11.8065	2.20482	-5.35486	0.00512721
GPR126	chr6:142622872-142767403	2.26497	0.471737	-4.80134	0.000390115
APLN	chrX:128779235-128789305	9.54227	2.96863	-3.21437	0.0011246
ADAM19	chr5:156904311-157002889	4.20952	1.43487	-2.93373	0.000131215
HSPA1A	chr6:31783290-31785719	9.1454	3.50274	-2.61093	4.33674e-05
HSPA1B	chr6:31795511-31798031	13.3438	5.1556	-2.58821	7.75286e-06
TNFRSF21	chr6:47199267-47277698	11.4933	4.54319	-2.52979	0.00021038
CPA4	chr7:129932973-129964020	8.47982	3.47737	-2.43857	0.00375675
ELOVL1	chr1:43829067-43833745	37.4422	15.4425	-2.42462	8.71338e-05
ARRB1	chr11:74971165-75063342	18.7666	8.0513	-2.33088	0.0164393
EMP1	chr12:13349601-13369782	13.1172	5.7045	-2.29945	0.00043658
AXL	chr19:41725105-41767671	3.41834	1.55262	-2.20166	0.0294363
KCNMB4	chr12:70760061-70828072	3.88076	1.7706	-2.19178	0.0164393
TCN2	chr22:31003069-31023047	9.55273	4.69967	-2.03264	0.0375955
NT5E	chr6:86159301-86205509	8.19551	4.03517	-2.03102	0.0183342
RAB5C	chr17:40276993-40307062	71.6402	35.4514	-2.0208	0.000207048
PHLDB2	chr3:111393522-111695364	14.4845	7.22513	-2.00474	0.026838
TMSB10	chr2:85132432-85133799	1910.63	1039.24	-1.83849	0.0183342
LIMA1	chr12:50569562-50677353	14.6193	8.22717	-1.77695	0.0445497
TRAM2	chr6:52362199-52441862	21.4581	12.4471	-1.72394	0.0114893
PLK2	chr5:57749809-57755966	23.0282	13.4341	-1.71416	0.0310827
KBTBD10	chr2:170366211-170382772	69.3338	121.595	1.75376	0.0172649
HEY2	chr6:126070731-126082415	12.4788	21.9306	1.75743	0.022483
RIMS4	chr20:43374487-43438979	6.11515	10.9679	1.79356	0.0482576
TNNC2	chr20:44451854-44455953	25.8912	47.8271	1.84723	0.0303719
DDIT4	chr10:74033676-74035797	46.3073	85.8368	1.85363	0.0039756
CXorf57	chrX:105855134-105922673	13.4741	25.0246	1.85724	0.0336449
TMEM119	chr12:108983621-108991894	8.32702	16.1912	1.94442	0.00295211
NEDD9	chr6:11183530-11382581	3.35802	6.72155	2.00164	0.0225482
NCAM1	chr11:112831968-113149174	8.77188	17.7365	2.02197	0.040928
FZD7	chr2:202899309-202903160	5.84473	12.1246	2.07445	0.00043658
TNS3	chr7:47308370-47621746	10.844	22.5766	2.08194	0.0458666
SYNPO2L	chr10:75404643-75415832	3.05555	6.43467	2.1059	0.0189732
CCND1	chr11:69455809-69469242	17.6367	37.1877	2.10854	0.000107858
MYL1	chr2:211154867-211179895	211.287	455.53	2.15598	0.022483
PIK3R3	chr1:46505811-46598708	5.0184	10.9288	2.17775	0.000167817
MXD4	chr4:2249159-2263755	2.35477	5.14283	2.18401	0.0209936
HES1	chr3:193853930-193856401	3.83179	8.43131	2.20036	0.021534
MAF	chr16:79605182-79634898	2.16199	4.98489	2.3057	0.000583625
S1PR3	chr9:91605777-91620043	1.95365	4.70886	2.41029	0.00231101
NSF	chr17:44668034-44834828	8.61313	20.9908	2.43707	1.26951e-05
TPM1	chr15:63334766-63364113	17.5076	44.7187	2.55425	0.0482576
HTRA1	chr10:124221040-124274424	1.91258	4.94943	2.58783	0.015071
ITGA11	chr15:68593782-68724492	0.648118	1.67991	2.59198	0.0277596
MARCH4	chr2:217122584-217236750	0.461212	1.21491	2.63417	0.0300989
CTSF	chr11:66330934-66336047	1.7781	4.92699	2.77093	0.024536
PNRC1	chr6:89790428-89794879	1.75264	4.90183	2.79683	0.0157759
ASXL2	chr2:25958546-26101426	0.748554	2.12422	2.83776	0.0298917
HDAC5	chr17:42154120-42201014	3.10965	9.05271	2.91117	7.75286e-06
TXLNB	chr6:139561198-139645067	1.63886	4.78002	2.91667	1.26951e-05
HLX	chr1:221052742-221058400	4.36537	12.778	2.92713	5.18374e-07
FAM116A	chr3:57611180-57678835	1.13023	3.33057	2.94681	0.0183342
EGR1	chr5:137801180-137805004	1.81163	5.40982	2.98616	1.14476e-05
FLJ36000	chr17:21827463-21918698	1.93676	5.84344	3.01712	0.022483
TIMP2	chr17:76849058-76921472	12.4582	37.7634	3.03121	1.28821e-11
MYOZ1	chr10:75391411-75401648	3.29144	10.4979	3.18946	4.33674e-05
LDB2	chr4:16380581-16900424	0.470023	1.53017	3.25552	0.00872718
FILIP1L	chr3:99273152-99897476	2.49973	8.16432	3.26608	0.00719363
WIPF3	chr7:29846035-29956682	0.786616	2.59344	3.29696	0.000196538
PDCD4	chr10:112631552-112679124	1.30424	4.30747	3.30267	0.0225482
C11orf96	chr11:43964105-43965433	0.838722	3.11853	3.71819	0.00868359
FIBIN	chr11:27015627-27018632	0.437088	1.69094	3.86865	0.00255792
-	chr19:23318744-23331649	0.694199	2.72393	3.92385	0.0190824
ANLN	chr7:36363758-36493400	3.13593	12.5356	3.99741	0.0300989
LMO2	chr11:33880121-33913836	2.3837	9.82512	4.12179	0.000215835
RNF122	chr8:33405272-33424682	1.42593	6.01774	4.22022	2.54744e-05
TRIM63	chr1:26377797-26394121	0.345061	1.59399	4.61944	0.0206887
KLHL24	chr3:183353410-183402304	0.258366	1.49993	5.80545	0.0075568
PNPLA3	chr22:44319552-44347286	0.254536	1.76077	6.91757	0.0296947
-	chr2:88966197-88991063	1.97787	0	Unique to Control	0.00409649
APOLD1	chr12:12878850-12944399	0.5691	0	Unique to Control	0.0139602
ARID3B	chr15:74833547-74890472	1.84752	0	Unique to Control	0.00245206
FMN1	chr15:33057746-33421050	1.25364	0	Unique to Control	0.00229315
GTF2F2	chr13:45694614-45858894	2.88355	0	Unique to Control	0.0232722
H6PD	chr1:9294862-9331394	0.724754	0	Unique to Control	6.89643e-05
METTL19	chr4:8442513-8510926	0.854309	0	Unique to Control	0.00116779
NFIB	chr9:14081802-14398982	0.652814	0	Unique to Control	0.00650124
NUS1	chr6:117996616-118031886	2.88191	0	Unique to Control	0.0164393
PER2	chr2:239152562-239197403	1.50275	0	Unique to Control	0.00387969
PI4KA	chr22:21061978-21213100	1.39466	0	Unique to Control	0.015071
PIGO	chr9:35085454-35096604	0.661578	0	Unique to Control	0.00657585
PLEKHA4	chr19:49340353-49371937	2.24865	0	Unique to Control	1.26951e-05
PORCN	chrX:48367370-48379202	0.749816	0	Unique to Control	0.0298917
PPP1R26	chr9:138371498-138380812	1.28231	0	Unique to Control	0.0164393
PVRL3	chr3:110790477-110920182	0.657292	0	Unique to Control	0.0164393
SATB1	chr3:18387803-18486526	2.84612	0	Unique to Control	0.0164393
SERINC2	chr1:31882411-31907527	4.4143	0	Unique to Control	0.00280368
SLC8A1	chr2:40144773-40739575	1.54593	0	Unique to Control	4.33674e-05
WNT5A	chr3:55499740-55524617	3.84576	0	Unique to Control	0.00130171
ZNF674	chrX:46357159-46404892	0.457934	0	Unique to Control	0.0116525
ZNF778	chr16:89268612-89299816	0.779878	0	Unique to Control	8.71338e-05
EFR3A	chr8:132916345-133025886	0	3.39698	Unique to RNAi	0.040928
MED27	chr9:134735496-134955280	0	5.92958	Unique to RNAi	0.00517435
PTPN13	chr4:87515444-87736328	0	1.88111	Unique to RNAi	8.19014e-05
SLC8A1	chr2:40144773-40739575	0	1.41642	Unique to RNAi	0.0164393
