# Supplementary material for: High expression of long intervening non-coding RNA OLMALINC in the human cortical white matter is associated with regulation of oligodendrocyte maturation
Source: Mol Brain. 2015 Jan 10;8:2. doi: 10.1186/s13041-014-0091-9 (PMC4302521; doi:10.1186/s13041-014-0091-9)
Supplement: Additional file 8: Table S2. — Full list of differentially expressed genes and isoforms between the neuronal cell controls and the neuronal cells that underwent RNAi. [file 13041_2014_91_MOESM8_ESM.xlsx]

## Sheet: Neurons DEG
Full list of differentially expressed genes between the neuronal cell controls and the neuronal cells that underwent RNAi
GENE	CHROMOSOME	FPKM CONTROL	FPKM RNAi	FOLD CHANGE	Q VALUE
IL12RB2	chr1:67773046-67862583	8.36665	0.0540191	-154.883	0.000127453
ZNF837	chr19:58876969-58892409	6.55343	0.236281	-27.7357	0.018271
-	chr8:129335383-129353173	1.15765	0.176928	-6.54306	0.0135117
CPA4	chr7:129932972-129964020	75.9792	28.4463	-2.67097	8.87717e-06
DIO2	chr14:80663867-80921810	3.11675	1.30642	-2.38572	0.0027732
FST	chr5:52775872-52782965	18.0293	8.62059	-2.09142	0.00618394
AXL	chr19:41724842-41767671	42.0049	20.4523	-2.0538	1.27163e-06
CDKN1A	chr6:36644236-36655116	573.356	301.234	-1.90336	0.00134879
ADAM12	chr10:127700807-128078185	41.8234	23.7796	-1.75879	0.0132112
MFAP3L	chr4:170907747-170948362	12.0108	7.11932	-1.68707	0.0395946
AIM1	chr6:106959563-107018334	8.34541	5.04609	-1.65384	0.0240247
HBEGF	chr5:139712427-139726188	28.908	17.7001	-1.63321	0.010553
ANXA1	chr9:75766673-75785307	62.2209	38.1531	-1.63082	0.0232231
SGK1	chr6:134490383-134639196	33.1022	20.2981	-1.6308	0.0250777
JAG1	chr20:10618331-10654694	11.2222	7.05594	-1.59046	0.0395946
ARSJ	chr4:114821439-114900878	50.2833	32.238	-1.55975	0.0232231
ADAM19	chr5:156904311-157002783	35.2701	23.0351	-1.53115	0.0395946
MMP11	chr22:24115035-24126503	27.2902	42.995	1.57547	0.0395946
CASP3	chr4:185548849-185570629	22.4334	36.6367	1.63313	0.0464223
TPRG1L	chr1:3541555-3546694	13.9248	22.7637	1.63476	0.0135117
SERPINF1	chr17:1665258-1680859	32.4299	53.6558	1.65452	0.00695035
KLHL24	chr3:183353356-183402304	4.48084	7.57448	1.69042	0.0353263
ACTR10	chr14:58666666-58702353	10.2631	17.4445	1.69973	0.0356821
MGAT1	chr5:180217461-180237137	16.4056	27.9971	1.70656	0.0249668
ERO1L	chr14:53106661-53162661	9.2143	15.7771	1.71224	0.0395946
CD24	chrY:21094584-21239302	8.39216	14.6495	1.74562	0.0135117
TP53INP1	chr8:95938199-95961615	12.9202	22.9179	1.7738	0.0035457
COX5B	chr2:98262487-98264657	69.0097	122.58	1.77627	0.00998049
SOX4	chr6:21593971-21598849	44.8213	81.8995	1.82725	0.000774012
KIF5C	chr2:149632778-149883273	7.0802	13.0552	1.8439	0.000127453
SOX2	chr3:181328150-181459005	2.60053	4.85142	1.86555	0.0445693
BMF	chr15:40380091-40401075	4.27479	8.03134	1.87877	0.00618394
THBS1	chr15:39873279-39889668	22.3404	43.0406	1.92658	3.76264e-05
IGFBP5	chr2:217536827-217560272	15.8831	31.7005	1.99586	0.00025556
TRIL	chr7:28992973-28998627	3.05317	6.23329	2.04158	0.000857764
GREM2	chr1:240652262-240775595	2.89359	5.92682	2.04826	0.00277198
ATCAY	chr19:3880617-3928080	5.80714	11.986	2.06401	0.0135117
PCSK1N	chrX:48689505-48693960	5.30217	11.6092	2.18952	0.00618394
IGLON5	chr19:51815101-51834102	1.00455	2.35357	2.34291	0.0209361
ITGA11	chr15:68593675-68724492	1.25707	2.94976	2.34654	0.0240247
ALK	chr2:29413944-30144477	1.21642	2.85896	2.35031	0.00025556
CTGF	chr6:132269316-132272518	3.99328	9.73393	2.43758	2.16626e-05
NTNG2	chr9:135037034-135118398	1.29529	3.2818	2.53364	0.0470537
PDCD4	chr10:112631552-112679124	8.99944	23.2225	2.58044	1.00652e-07
MAF	chr16:79627744-79634622	0.354884	0.949823	2.67643	0.0135117
CCDC85B	chr11:65657580-65667997	3.88806	10.7257	2.75863	0.0135117

## Sheet: Neurons DEI
Full list of differentially expressed isoforms between the neuronal cell controls and the neuronal cells that underwent RNAi
ISOFORM	CHROMOSOME	FPKM CONTROL	FPKM RNAi	FOLD CHANGE	Q VALUE
SLC7A1	chr13:30083550-30169861	3.84879	0.361919	-10.6344	0.0378956
-	chr8:129335383-129353173	1.15765	0.176928	-6.54306	0.00766136
MGA	chr15:41914180-42064553	3.06487	0.82173	-3.72978	0.0170802
CPA4	chr7:129932972-129964020	42.6465	14.1795	-3.00762	0.000479017
AXL	chr19:41724842-41767671	13.1399	4.4915	-2.9255	0.0107934
CPA4	chr7:129932972-129964020	32.7361	14.2115	-2.30349	1.49127e-06
KIAA0494	chr1:47098401-47184814	12.402	6.05473	-2.04832	0.0185937
PPL	chr16:4932507-4987136	2.36176	1.16669	-2.02433	0.0063445
CDKN1A	chr6:36644236-36655116	562.744	292.648	-1.92294	0.000571302
AIM1	chr6:106959563-107018334	7.86014	4.1582	-1.89027	0.000506759
PCTP	chr17:53828339-53900224	9.40333	5.13798	-1.83016	0.0462422
AXL	chr19:41724842-41767671	26.4124	14.9926	-1.7617	0.00766136
ANXA1	chr9:75766673-75785307	57.3401	34.5279	-1.66069	0.00766136
HBEGF	chr5:139712427-139726188	28.908	17.7001	-1.63321	0.00573485
ERLIN1	chr10:101909846-101945814	20.0647	12.3338	-1.62681	0.0350522
HMGA2	chr12:66151800-66360071	11.3208	6.98887	-1.61983	0.0145864
SGK1	chr6:134490383-134639196	29.9609	18.5295	-1.61693	0.0165702
ADAM19	chr5:156904311-157002783	35.2701	23.0351	-1.53115	0.0233511
SDC4	chr20:43953928-43977064	53.546	35.789	-1.49616	0.0377662
ITM2C	chr2:231729477-231743963	99.5084	158.455	1.59238	0.0315251
GDF15	chr19:18496832-18499986	83.3672	134.987	1.61919	0.0280157
MMP15	chr16:58059281-58080804	4.11837	6.68221	1.62254	0.0263812
TPRG1L	chr1:3541555-3546694	13.9248	22.7637	1.63476	0.00766136
LARP6	chr15:71123888-71146498	10.6764	17.5938	1.64792	0.0442274
SERPINF1	chr17:1665258-1680859	32.4299	53.6558	1.65452	0.00385359
MARCKSL1	chr1:32799439-32801834	65.89	109.177	1.65696	0.00666781
COX5B	chr2:98262487-98264657	64.9731	108.893	1.67597	0.018122
HRH1	chr3:11178778-11305280	4.41073	7.46092	1.69154	0.0379927
CHPF	chr2:220403668-220408487	39.198	67.4911	1.7218	0.0210588
FKBP2	chr11:64008412-64011607	29.8952	52.2213	1.74681	0.0337699
STK17B	chr2:196998306-197036336	5.47504	9.78381	1.78698	0.0125997
SOX4	chr6:21593971-21598849	44.8213	81.8995	1.82725	0.000482534
PAPSS2	chr10:89419444-89507462	12.2736	22.4623	1.83013	0.0311552
NSF	chr17:44450178-44834828	8.03357	14.8025	1.84258	0.0113028
SOX2	chr3:181328150-181459005	2.60053	4.85142	1.86555	0.0261128
MAPK11	chr22:50702141-50708779	6.3311	11.8835	1.877	0.00385359
THBS1	chr15:39873279-39889668	22.3404	43.0406	1.92658	2.3457e-05
ATCAY	chr19:3880617-3928080	4.20386	8.13477	1.93507	0.00031217
PALM	chr19:708952-748330	2.86637	5.56184	1.94038	0.0345211
PLCB3	chr11:64017334-64036924	3.92818	7.84606	1.99738	0.0457601
MAP1LC3A	chr20:33134687-33148150	6.03721	12.2662	2.03177	0.0335889
ASAP3	chr1:23754974-23810989	3.37989	6.88131	2.03596	0.0113028
TRIL	chr7:28992973-28998627	3.05317	6.23329	2.04158	0.000506759
SLC25A25	chr9:130830478-130871614	2.7778	5.70506	2.05381	0.0324528
CACNG8	chr19:54462428-54493469	0.984129	2.0322	2.06497	0.0234764
GREM2	chr1:240652262-240775595	2.62199	5.48695	2.09267	0.000506759
PCSK1N	chrX:48689505-48693960	5.30217	11.6092	2.18952	0.00346967
SHC2	chr19:416206-461892	2.47407	5.62427	2.27329	0.0233511
TMEM198	chr2:220408744-220415317	1.67832	3.86338	2.30193	0.0438476
CTGF	chr6:132269316-132272518	3.90457	9.12871	2.33796	3.36736e-05
IGLON5	chr19:51815101-51834102	1.00455	2.35357	2.34291	0.0116409
KEAP1	chr19:10596795-10614054	3.27481	7.87814	2.40568	0.0442274
DAB2IP	chr9:124329398-124547809	2.88946	7.12003	2.46414	0.00361724
CFLAR	chr2:201980767-202037411	0.674907	1.78872	2.65032	0.0345211
MAF	chr16:79627744-79634622	0.354884	0.949823	2.67643	0.00766136
MXI1	chr10:111967362-112047123	1.69072	4.54486	2.68812	0.018122
TNKS1BP1	chr11:57067102-57092413	3.2694	8.821	2.69805	0.0141105
B4GALNT4	chr11:369781-382117	1.58801	4.35388	2.74172	0.00766136
SLC22A17	chr14:23815526-23822117	3.21583	9.3781	2.91623	0.00569374
ITPR1	chr3:4535031-4889524	0.386993	1.50002	3.87609	0.0180601
NEURL1B	chr5:172068253-172118533	0.350328	1.43793	4.10452	0.0311552
UGCG	chr9:114393631-114697608	1.04978	4.34316	4.13721	0.0131165
FRG1B	chr20:29611840-29641248	0.498055	2.25383	4.52526	0.0305699
PDZD4	chrX:153067622-153096114	0.553133	2.79879	5.05989	0.000506759
ATP2A2	chr12:110719031-110788897	2.05448	11.1509	5.4276	0.000506759
C16orf72	chr16:9185445-9213555	0.230233	1.57864	6.85671	0.00492577
CHST3	chr10:73723978-73773559	0.790284	5.61659	7.10705	0.0075967
NECAB2	chr16:84002236-84036379	0.567131	4.03857	7.12105	0.0233511
NRSN2	chr20:327361-335529	0.635639	4.70636	7.40414	0.0337699
CAMK2D	chr4:114372187-114683746	0.443011	4.34261	9.80249	0.00052024
ALDH6A1	chr14:74429973-74551196	0.212361	2.42473	11.418	0.0352031
LRP6	chr12:12268960-12419966	0.184246	2.2872	12.4138	0.040437
FAM160B2	chr8:21946675-21962242	0.186953	2.45365	13.1244	0.00879017
MFGE8	chr15:89420518-89456663	1.16167	15.6578	13.4787	0.0120967
LARP4B	chr10:855436-977693	0.409281	5.8518	14.2978	3.06601e-07
ATP13A2	chr1:17312452-17338458	0.2198	3.5437	16.1224	0.00344565
HECTD1	chr14:31569323-31676950	0.10468	1.70049	16.2447	0.0462422
LTBP2	chr14:74964781-75083326	0.18366	3.97189	21.6263	0.0442274
TOE1	chr1:45794913-45956840	1.45704	0	Unique to Control	0.0165703
CDC14A	chr1:100818022-100985833	0.504452	0	Unique to Control	0.0462422
TTLL7	chr1:84330724-84465098	0.472376	0	Unique to Control	0.0442274
CLK2	chr1:155232528-155243285	1.11792	0	Unique to Control	0.00766136
UBQLN4	chr1:156005091-156023529	4.83926	0	Unique to Control	1.96207e-14
COL13A1	chr10:71561643-71718904	0.444888	0	Unique to Control	0.00245368
FAM35A	chr10:88809958-88951222	1.44392	0	Unique to Control	0.00136704
KAZALD1	chr10:102820940-102828027	0.773931	0	Unique to Control	2.18873e-05
RBM20	chr10:112404003-112599227	0.699233	0	Unique to Control	0.0145864
PRDM11	chr11:45115563-45256675	0.805406	0	Unique to Control	0.00245368
STK33	chr11:8413417-8615823	2.1235	0	Unique to Control	1.37633e-05
NCOR2	chr12:124808956-125052068	0.553153	0	Unique to Control	0.00537302
ZC3H13	chr13:46528622-46626909	1.07356	0	Unique to Control	0.000506759
ANKRD9	chr14:102969751-102976128	0.577252	0	Unique to Control	0.0233511
-	chr17:79482164-79506402	1.18692	0	Unique to Control	0.0398839
MED24	chr17:38175349-38210902	1.57119	0	Unique to Control	0.00286659
AZI1	chr17:79163378-79196806	2.23495	0	Unique to Control	9.7066e-11
MAST3	chr19:18208596-18262574	0.514898	0	Unique to Control	0.0131165
SPRED3	chr19:38874991-38892231	0.686437	0	Unique to Control	0.000506759
C19orf63	chr19:50970044-50986608	11.7167	0	Unique to Control	2.85411e-07
ZNF419	chr19:57999078-58029304	1.04031	0	Unique to Control	0.0311552
AKT2	chr19:40736223-40791302	1.40264	0	Unique to Control	0.000136184
TMC4	chr19:54663654-54676944	0.539251	0	Unique to Control	0.0143536
EFR3B	chr2:25264972-25382004	0.85162	0	Unique to Control	0.000136184
PLEKHB2	chr2:131862278-131907425	2.43251	0	Unique to Control	0.000506759
GALNT13	chr2:154727932-155313950	0.795381	0	Unique to Control	0.0300113
BID	chr22:18121484-18257431	0.753543	0	Unique to Control	0.00298991
KLHL22	chr22:20795805-20853262	0.87942	0	Unique to Control	0.0438476
GFM1	chr3:158362300-158459908	1.69494	0	Unique to Control	0.00766136
ZDHHC3	chr3:44956752-45017674	0.535792	0	Unique to Control	0.00108463
DDX60L	chr4:169277885-169401638	0.438471	0	Unique to Control	0.0405747
FCHO2	chr5:72251765-72386349	1.46556	0	Unique to Control	0.040437
XRCC4	chr5:82373316-82649579	4.9021	0	Unique to Control	1.11378e-06
YTHDC2	chr5:112849390-112931077	1.13538	0	Unique to Control	3.16813e-05
KDM1B	chr6:18155496-18224164	1.05446	0	Unique to Control	0.00557822
CYB5R4	chr6:84569369-84677147	0.563706	0	Unique to Control	2.18873e-05
LTV1	chr6:144164417-144184943	4.24021	0	Unique to Control	8.68824e-07
C7orf10	chr7:40174561-40900366	1.5733	0	Unique to Control	0.047334
MEPCE	chr7:100026412-100031749	1.5056	0	Unique to Control	0.0165702
ZNF767	chr7:149169872-149321881	0.741097	0	Unique to Control	0.032236
TMEM67	chr8:94767071-94843756	1.12509	0	Unique to Control	0.0155473
MAN1B1	chr9:139981336-140003639	1.71669	0	Unique to Control	0.00691391
SYTL5	chrX:37765159-37988073	0.515955	0	Unique to Control	0.0120967
PRKX	chrX:3522383-3631711	0.672669	0	Unique to Control	0.00286659
UPF3B	chrX:118966922-118986991	0.628249	0	Unique to Control	0.0442274
ARNT	chr1:150768683-150849381	0	1.42553	Unique to RNAi	0.0245135
SMYD3	chr1:245912641-246670644	0	5.99049	Unique to RNAi	0.000390769
KAZALD1	chr10:102820940-102828027	0	1.07174	Unique to RNAi	0.000361449
STK32C	chr10:134020809-134145387	0	1.61279	Unique to RNAi	0.0103909
MADD	chr11:47290926-47351582	0	1.72365	Unique to RNAi	0.032866
CACNB3	chr12:49208214-49222726	0	5.25901	Unique to RNAi	0.0137865
KIAA0564	chr13:42140960-42535282	0	1.3239	Unique to RNAi	0.0362526
ATP7B	chr13:52506704-52586389	0	0.977617	Unique to RNAi	0.00525288
LTK	chr15:41785414-41806085	0	1.02196	Unique to RNAi	0.0442274
KCNK6	chr19:38810473-38822672	0	0.64622	Unique to RNAi	0.00118753
ZIM2	chr19:57285922-57352169	0	0.482219	Unique to RNAi	0.00212834
MFSD9	chr2:103331112-103459990	0	1.17957	Unique to RNAi	0.00650047
ADARB1	chr21:46490684-46646478	0	1.63509	Unique to RNAi	0.000433643
ATXN7	chr3:63849788-63989447	0	0.852436	Unique to RNAi	0.04532
PPM1L	chr3:160473316-160796696	0	0.678081	Unique to RNAi	0.0145864
CLVS2	chr6:123317096-123394028	0	1.53552	Unique to RNAi	0.000340721
L3MBTL3	chr6:130339684-130462594	0	1.36962	Unique to RNAi	0.018122
MTHFD1L	chr6:151186814-151423058	0	3.28025	Unique to RNAi	0.00650047
WIPF3	chr7:29846169-29956682	0	0.592506	Unique to RNAi	0.000677286
ZNF783	chr7:148959261-148994403	0	1.77159	Unique to RNAi	0.00701043
RUNX1T1	chr8:92967194-93120014	0	1.28766	Unique to RNAi	0.04532
