# Supplementary material for: High expression of long intervening non-coding RNA OLMALINC in the human cortical white matter is associated with regulation of oligodendrocyte maturation
Source: Mol Brain. 2015 Jan 10;8:2. doi: 10.1186/s13041-014-0091-9 (PMC4302521; doi:10.1186/s13041-014-0091-9)
Supplement: Additional file 9: Table S3. — Enriched gene ontology terms for genes and isoforms differentially expressed in the oligodendrocyte cell line. [file 13041_2014_91_MOESM9_ESM.xlsx]

## Sheet: GO Oligodendrocytes DEG
Enriched GO terms for genes differentially expressed in the oligodendrocyte cell lines
GO TERM	GENES	P VALUE	FOLD ENRICHMENT
positive regulation of cell adhesion	CD36, ITGA6, SAA1, TPM1, SRC, ADAM9	4.28e-05	15.2
muscle organ development	TNNT2, CAV1, ARID5B, HLX, MYL1, ITGA11, MSTN, TPM1, IGFBP5	6.77e-05	6.48341
muscle system process	HDAC5, TNNT2, TNNC2, MYL1, MSTN, TRIM63, KBTBD10, TPM1	0.00011	7.2381
contractile fiber	TNNT2, CDK5R1, TNNC2, MYL1, TRIM63, SDC4, TPM1	0.000124	8.90909
basolateral plasma membrane	CAV1, LIMA1, ITGA6, ANXA1, NEDD9, KBTBD10, SDC4, ADAM9	0.000319	6.06897
cell migration	CDK5R1, ITGA6, SAA1, ARID5B, ITGA11, SEMA3C, PRKG1, DCLK1, SRC	0.000425	4.95652
response to calcium ion	TNNT2, KCNMB4, CAV1, CCND1, ADAM9	0.000443	13.8182
heart development	HDAC5, TNNT2, COL3A1, SOX4, SEMA3C, ADAM19, HDAC9, TPM1	0.000496	5.65581
cell activation	EGR1, HDAC5, CBLB, SAA1, COL3A1, SOX4, HDAC9, IL7R, ADAM9	0.000551	4.76655
cell surface receptor linked signal transduction	ADCY1, CDK5R1, GPR126, CXCL5, GNAI1, COL3A1, ITGA11, SOX4, NEDD9, IL7R, SRC, HEY2, PIK3R3, APLN, ADAM9, ARID5B, AXL, ANXA1, MSTN, FZD7, CCND1, CBLB, ITGA6, WNT11, UTS2R	0.000583	2.04741
cell motility	CDK5R1, ITGA6, SAA1, ARID5B, ITGA11, SEMA3C, PRKG1, DCLK1, SRC	0.000855	4.45603
localization of cell	CDK5R1, ITGA6, SAA1, ARID5B, ITGA11, SEMA3C, PRKG1, DCLK1, SRC	0.000855	4.45603
regulation of system process	EGR1, TNNT2, KCNMB4, CAV1, TNNC2, MSTN, UTS2R, SDC4, TPM1	0.000892	4.42718
cell motion	CDK5R1, ITGA6, SAA1, ARID5B, ANXA1, ITGA11, SEMA3C, PRKG1, TPM1, DCLK1, SRC	0.00100677	3.52
integrin-mediated signaling pathway	ITGA6, COL3A1, ITGA11, NEDD9, ADAM9	0.00110516	10.8571
muscle filament sliding	TNNT2, MYL1, TPM1	0.00146209	50.6667
actin-mediated cell contraction	TNNT2, MYL1, TPM1	0.00146209	50.6667
actin-myosin filament sliding	TNNT2, MYL1, TPM1	0.00146209	50.6667
cellular component assembly involved in morphogenesis	TNNT2, CASC5, MYOZ1, TPM1	0.00162617	16.8889
regulation of cell adhesion	CD36, ITGA6, SAA1, TPM1, SRC, ADAM9	0.00197941	6.65693
response to corticosteroid stimulus	CAV1, CCND1, MSTN, SRC, ADAM9	0.00226677	8.94118
negative regulation of specific transcription from RNA polymerase II promoter	HDAC5, HES1, HEY2, HDAC9	0.0023717	14.8293
response to hormone stimulus	HDAC5, CAV1, ADCY1, CCND1, MSTN, PIK3R3, HDAC9, SRC, ADAM9	0.0026435	3.72752
adherens junction	CAV1, LIMA1, ITGA6, NEDD9, KBTBD10, SDC4	0.003168	5.96129
muscle contraction	TNNT2, TNNC2, MYL1, TRIM63, KBTBD10, TPM1	0.00319617	5.96078
striated muscle contraction	TNNC2, MYL1, KBTBD10, TPM1	0.00329932	13.2174
growth factor binding	CD36, COL3A1, ESM1, IL7R, IGFBP5	0.003317	8.02907
negative regulation of gene-specific transcription	HDAC5, HES1, HEY2, HDAC9	0.00372427	12.6667
striated muscle thin filament	TNNT2, TNNC2, TPM1	0.00404371	30.8
focal adhesion	CAV1, LIMA1, NEDD9, KBTBD10, SDC4	0.00415262	7.54902
regulation of striated muscle tissue development	HDAC5, HEY2, MSTN, HDAC9	0.00418117	12.16
cellular component morphogenesis	S100A4, TNNT2, HES1, CDK5R1, CASC5, MYOZ1, IL7R, TPM1, DCLK1	0.00425985	3.44584
regulation of muscle development	HDAC5, HEY2, MSTN, HDAC9	0.00442182	11.9216
lymphocyte differentiation	EGR1, HDAC5, SOX4, HDAC9, IL7R	0.00453097	7.37864
cell-substrate adherens junction	CAV1, LIMA1, NEDD9, KBTBD10, SDC4	0.00476164	7.26415
response to endogenous stimulus	HDAC5, CAV1, ADCY1, CCND1, MSTN, PIK3R3, HDAC9, SRC, ADAM9	0.00479863	3.37778
regulation of cell proliferation	CAV1, CXCL5, ANXA1, SOX4, TIMP2, MXD4, HES1, CBLB, CCND1, HLX, HEY2, UTS2R, IGFBP5	0.00482072	2.5108
actin filament-based process	TNNT2, LIMA1, MYL1, NEDD9, MYOZ1, PRKG1, TPM1	0.00482473	4.41494
leukocyte activation	EGR1, HDAC5, CBLB, SOX4, HDAC9, IL7R, ADAM9	0.00492204	4.39669
anchoring junction	CAV1, LIMA1, ITGA6, NEDD9, KBTBD10, SDC4	0.00493135	5.37209
integrin binding	ITGA6, COL3A1, TIMP2, ADAM9	0.00495367	11.4312
myofibril	TNNT2, TNNC2, MYL1, SDC4, TPM1	0.00560399	6.93694
cell-substrate junction	CAV1, LIMA1, NEDD9, KBTBD10, SDC4	0.00578364	6.875
contractile fiber part	TNNT2, TNNC2, MYL1, SDC4, TPM1	0.00596709	6.81416
growth	ARID5B, MSTN, IL7R, DCLK1, EMP1, IGFBP5	0.00679901	4.98361
response to organic substance	EGR1, ADCY1, CAV1, COL3A1, MSTN, HSPA1A, HSPA1B, SRC, HDAC5, CCND1, HDAC9, PIK3R3, ADAM9	0.00692123	2.52982
striated muscle tissue development	TNNT2, CAV1, HLX, TPM1, IGFBP5	0.00752471	6.38655
actin cytoskeleton	TNNT2, LIMA1, TNNC2, MYL1, MYOZ1, TPM1, FILIP1L	0.00757405	4.00743
negative regulation of transcription from RNA polymerase II promoter	EGR1, HDAC5, HES1, HEY2, HDAC9, SNAI2, MXD4	0.00771849	4
myofibril assembly	TNNT2, MYOZ1, TPM1	0.0081075	21.7143
negative regulation of transcription, DNA-dependent	EGR1, HDAC5, HES1, ARID5B, HEY2, HDAC9, SNAI2, MXD4	0.00844738	3.41573
muscle tissue development	TNNT2, CAV1, HLX, TPM1, IGFBP5	0.00891832	6.08
cytoskeletal protein binding	TNNT2, LIMA1, TNNC2, WIPF3, MYOZ1, TRIM63, SDC4, TPM1, SYNPO2L	0.00909392	3.0109
negative regulation of RNA metabolic process	EGR1, HDAC5, HES1, ARID5B, HEY2, HDAC9, SNAI2, MXD4	0.00921402	3.35912
positive regulation of developmental process	CD36, HLX, HEY2, UTS2R, HDAC9, IL7R, ADAM9	0.00948172	3.82734
lymphocyte activation	EGR1, HDAC5, CBLB, SOX4, HDAC9, IL7R	0.00958169	4.58291
actin filament-based movement	TNNT2, MYL1, TPM1	0.00968576	19.8261
response to metal ion	TNNT2, KCNMB4, CAV1, CCND1, ADAM9	0.00993532	5.89147
leukocyte differentiation	EGR1, HDAC5, SOX4, HDAC9, IL7R	0.0104709	5.80153
negative regulation of cellular biosynthetic process	EGR1, HDAC5, HES1, CAV1, ARID5B, HEY2, HDAC9, SNAI2, MXD4, IGFBP5	0.0105863	2.70945
extracellular matrix binding	ITGA6, OLFML2A, ADAM9	0.0107978	18.7345
response to inorganic substance	TNNT2, KCNMB4, CAV1, CCND1, TPM1, ADAM9	0.010802	4.44878
regulation of muscle contraction	CAV1, TNNC2, SDC4, TPM1	0.0114852	8.44444
negative regulation of biosynthetic process	EGR1, HDAC5, HES1, CAV1, ARID5B, HEY2, HDAC9, SNAI2, MXD4, IGFBP5	0.0120408	2.65271
peptide cross-linking	MAMDC2, COL3A1, ANXA1	0.0122863	17.5385
negative regulation of cell differentiation	HDAC5, HES1, CAV1, CCND1, LMO2, HLX	0.0133085	4.22222
actomyosin structure organization	TNNT2, MYOZ1, TPM1	0.0141704	16.2857
response to glucocorticoid stimulus	CAV1, CCND1, MSTN, ADAM9	0.0142487	7.79487
negative regulation of signal transduction	CAV1, CCND1, CBLB, HEY2, IGFBP5, DDIT4	0.014568	4.1267
regulation of skeletal muscle tissue development	HDAC5, MSTN, HDAC9	0.0151564	15.7241
actin cytoskeleton organization	TNNT2, LIMA1, NEDD9, MYOZ1, PRKG1, TPM1	0.0159054	4.0354
negative regulation of immune system process	CBLB, HLX, COL3A1, IL7R	0.0168155	7.3253
hemopoiesis	EGR1, HDAC5, LMO2, SOX4, HDAC9, IL7R	0.0188216	3.86441
negative regulation of nitrogen compound metabolic process	EGR1, HDAC5, HES1, CAV1, ARID5B, HEY2, HDAC9, SNAI2, MXD4	0.0195298	2.63584
cell-matrix adhesion	ITGA6, COL3A1, ITGA11, ADAM9	0.0202159	6.83146
regulation of vasoconstriction	KCNMB4, CAV1, UTS2R	0.0205088	13.4118
negative regulation of cell communication	CAV1, CCND1, CBLB, HEY2, IGFBP5, DDIT4	0.0227624	3.67742
thrombospondin receptor activity	CD36, SDC4	0.0232131	84.3052
regulation of specific transcription from RNA polymerase II promoter	HDAC5, HES1, HEY2, HDAC9	0.0233179	6.46809
regulation of growth	HLX, HEY2, MSTN, NEDD9, UTS2R, ESM1, IGFBP5	0.0236515	3.12023
enzyme linked receptor protein signaling pathway	ARID5B, COL3A1, AXL, MSTN, PIK3R3, SRC, ADAM9	0.0239516	3.11111
cell surface	CAV1, CD36, ITGA6, IL7R, SDC4, TIMP2, ADAM9	0.0241938	3.0977
regulation of cell migration	HDAC5, HDAC9, TPM1, ADAM9, IGFBP5	0.0243667	4.49704
sarcomere	TNNT2, TNNC2, MYL1, TPM1	0.0250282	6.28571
negative regulation of macromolecule biosynthetic process	EGR1, HDAC5, HES1, ARID5B, HEY2, HDAC9, SNAI2, MXD4, IGFBP5	0.0257704	2.50091
cell-substrate adhesion	ITGA6, COL3A1, ITGA11, ADAM9	0.0259754	6.20408
hemopoietic or lymphoid organ development	EGR1, HDAC5, LMO2, SOX4, HDAC9, IL7R	0.0272051	3.50769
negative regulation of response to stimulus	SAA1, COL3A1, IL7R, NT5E	0.0273627	6.08
protein complex binding	CCND1, ITGA6, COL3A1, TIMP2, ADAM9	0.0278321	4.30129
negative regulation of transcription	EGR1, HDAC5, HES1, ARID5B, HEY2, HDAC9, SNAI2, MXD4	0.0297753	2.64924
collagen biosynthetic process	TRAM2, COL3A1	0.0321094	60.8
immune system development	EGR1, HDAC5, LMO2, SOX4, HDAC9, IL7R	0.0339407	3.30435
plasma membrane part	KCNMB4, CAV1, LIMA1, CDK5R1, LITAF, GNAI1, RAB5C, ITGA11, AXL, ANXA1, NEDD9, IL7R, SDC4, TPM1, SRC, AP2B1, CD36, PTRF, ITGA6, KBTBD10, DCLK1, ADAM9	0.035579	1.5379
wound healing	CD36, SAA1, COL3A1, MSTN, TPM1	0.0358948	3.97906
regulation of locomotion	HDAC5, HDAC9, TPM1, ADAM9, IGFBP5	0.0364823	3.95833
response to steroid hormone stimulus	CAV1, CCND1, MSTN, SRC, ADAM9	0.0364823	3.95833
regulation of cell motion	HDAC5, HDAC9, TPM1, ADAM9, IGFBP5	0.0370754	3.93782
cell adhesion	HES1, CDK5R1, CD36, ITGA6, NPNT, COL3A1, ITGA11, NEDD9, SRC, ADAM9	0.0379177	2.17143
biological adhesion	HES1, CDK5R1, CD36, ITGA6, NPNT, COL3A1, ITGA11, NEDD9, SRC, ADAM9	0.0382104	2.16833
actin binding	TNNT2, LIMA1, TNNC2, WIPF3, TPM1, SYNPO2L	0.0420929	3.10326
extracellular region part	MAMDC2, CXCL5, SAA1, NPNT, COL3A1, OLFML2A, MSTN, SEMA3C, WNT11, TIMP2, ADAM9, IGFBP5	0.0422673	1.925
endoplasmic reticulum	CAV1, NCEH1, MAMDC2, MRVI1, HSPA1A, HSPA1B, ELOVL1, TRAM2, PTRF, PAPPA, LEPREL1, SAR1B, RNF122	0.0422673	1.925
caveola	CAV1, PTRF, SRC	0.0438457	8.88462
pseudopodium	MYOZ1, KBTBD10	0.044062	44
regulation of cell development	HDAC5, HES1, CDK5R1, HDAC9, TIMP2	0.0446271	3.70732
striated muscle adaptation	HDAC5, MSTN	0.0446658	43.4286
cell adhesion mediated by integrin	ITGA6, ADAM9	0.0446658	43.4286
cytoskeleton-dependent intracellular transport	TNNT2, MYL1, TPM1	0.0449751	8.76923
striated muscle cell development	TNNT2, MYOZ1, TPM1	0.0449751	8.76923
negative regulation of gene expression	EGR1, HDAC5, HES1, ARID5B, HEY2, HDAC9, SNAI2, MXD4	0.0456576	2.4127
cellular macromolecule catabolic process	CBLB, CD36, NEURL1B, HSPA1A, ADAM19, HSPA1B, ASB5, TRIM63, KBTBD10, MARCH5, ADAM9	0.0457095	2.09655
regulation of transcription from RNA polymerase II promoter	MAF, EGR1, HDAC5, HES1, LITAF, HEY2, NR4A1, HDAC9, SNAI2, MXD4	0.0463762	2.09078
liver development	HES1, CCND1, HLX	0.0465456	8.60377
negative regulation of macromolecule metabolic process	EGR1, HDAC5, HES1, CAV1, ARID5B, HEY2, HDAC9, SNAI2, MXD4, IGFBP5	0.0487612	2.07084
T cell activation	EGR1, CBLB, SOX4, IL7R	0.0488978	4.8254
negative regulation of nucleobase, nucleoside, nucleotide and nucleic acid metabolic process	EGR1, HDAC5, HES1, ARID5B, HEY2, HDAC9, SNAI2, MXD4	0.0489615	2.375
troponin complex	TNNT2, TNNC2	0.0501979	38.5
negative regulation of striated muscle development	MSTN, HDAC9	0.0508835	38
negative regulation of epithelial cell differentiation	CAV1, CCND1	0.0508835	38
positive regulation of macromolecule metabolic process	MAF, EGR1, HDAC5, HES1, CAV1, CCND1, CBLB, NR4A1, SOX4, MSTN, ADAM9	0.0511414	1.95099
muscle cell development	TNNT2, MYOZ1, TPM1	0.0513756	8.14286
transcription repressor binding	HDAC5, HDAC9	0.0514829	37.469
response to drug	CAV1, CCND1, SEMA3C, UTS2R, ABCG2	0.0522548	3.51852
positive regulation of cell proliferation	HES1, CCND1, CXCL5, HLX, HEY2, SOX4, UTS2R	0.0527262	2.57005
negative regulation of cell migration	HDAC5, TPM1, IGFBP5	0.0530242	8
transcription regulator activity	EGR1, MAF, LITAF, ARID5B, SOX4, NR4A1, MXD4, HES1, HDAC5, PTRF, HLX, HEY2, VGLL3, PITX3, HDAC9	0.0542137	1.67272
cellular response to hormone stimulus	HDAC5, ADCY1, PIK3R3, HDAC9	0.0557743	4.57143
Wnt receptor signaling pathway	CCND1, SOX4, WNT11, FZD7	0.0557743	4.57143
regulation of gene-specific transcription	HDAC5, HES1, HEY2, HDAC9	0.0567926	4.53731
response to wounding	HDAC5, CD36, SAA1, COL3A1, ANXA1, MSTN, HDAC9, TPM1	0.0569454	2.29434
negative regulation of muscle development	MSTN, HDAC9	0.0570612	33.7778
positive regulation of ATPase activity	TNNT2, TPM1	0.0570612	33.7778
ruffle organization	LIMA1, TPM1	0.0570612	33.7778
transforming growth factor beta receptor signaling pathway	COL3A1, MSTN, ADAM9	0.0580808	7.6
negative regulation of locomotion	HDAC5, TPM1, IGFBP5	0.0598024	7.47541
cell growth	IL7R, DCLK1, EMP1	0.0598024	7.47541
laminin binding	ITGA6, ADAM9	0.0625633	30.6564
negative regulation of cell motion	HDAC5, TPM1, IGFBP5	0.0632978	7.2381
regulation of angiogenesis	HDAC5, UTS2R, HDAC9	0.0632978	7.2381
membrane raft	CAV1, PTRF, SDC4, SRC	0.0641334	4.30769
regulation of body fluid levels	CD36, SAA1, COL3A1, UTS2R	0.0641667	4.31206
cytoskeleton organization	TNNT2, CAV1, LIMA1, NEDD9, MYOZ1, PRKG1, TPM1	0.0645022	2.44037
cellular response to extracellular stimulus	CAV1, ITGA6, AXL	0.0650711	7.125
neuron migration	CDK5R1, PRKG1, DCLK1	0.0650711	7.125
T cell differentiation	EGR1, SOX4, IL7R	0.066861	7.01538
macromolecule catabolic process	CBLB, CD36, NEURL1B, HSPA1A, ADAM19, HSPA1B, ASB5, TRIM63, KBTBD10, MARCH5, ADAM9	0.0669069	1.94622
cyclin-dependent protein kinase holoenzyme complex	CDK5R1, CCND1	0.0683733	28
skeletal muscle tissue development	CAV1, HLX, IGFBP5	0.0686672	6.90909
skeletal muscle organ development	CAV1, HLX, IGFBP5	0.0686672	6.90909
negative regulation of alpha-beta T cell activation	CBLB, HLX	0.0692976	27.6364
extracellular matrix	MAMDC2, NPNT, COL3A1, OLFML2A, WNT11, TIMP2	0.0706308	2.67826
cellular response to insulin stimulus	HDAC5, PIK3R3, HDAC9	0.0723277	6.70588
regulation of protein kinase activity	CAV1, ADCY1, CDK5R1, CCND1, SDC4, ADAM9	0.0741749	2.64348
regeneration	CCND1, AXL, MSTN	0.0741813	6.6087
positive regulation of multicellular organismal process	CAV1, SAA1, HEY2, UTS2R, TPM1	0.0746729	3.11475
sarcomere organization	TNNT2, TPM1	0.0753567	25.3333
muscle adaptation	HDAC5, MSTN	0.0753567	25.3333
blood vessel development	CAV1, LMO2, HEY2, COL3A1, SEMA3C	0.0755516	3.10204
forebrain development	HES1, PRKG1, DCLK1, SRC	0.0765979	4
vasculature development	CAV1, LMO2, HEY2, COL3A1, SEMA3C	0.080934	3.02789
positive regulation of vasoconstriction	CAV1, UTS2R	0.0813769	23.3846
regulation of kinase activity	CAV1, ADCY1, CDK5R1, CCND1, SDC4, ADAM9	0.0830475	2.55462
histone deacetylase activity	HDAC5, HDAC9	0.0843424	22.4814
protein deacetylase activity	HDAC5, HDAC9	0.0843424	22.4814
behavior	EGR1, ADCY1, CXCL5, SAA1, UTS2R, PITX3, VDAC1	0.0848681	2.26866
positive regulation of molecular function	HDAC5, TNNT2, CAV1, ADCY1, CCND1, SDC4, TPM1, ADAM9	0.0867577	2.07509
B cell activation	HDAC5, HDAC9, IL7R	0.0875684	6
cell projection organization	CDK5R1, LIMA1, ITGA6, PRKG1, TPM1, DCLK1	0.0916577	2.47826
membrane protein ectodomain proteolysis	ADAM19, ADAM9	0.0933012	20.2667
response to cytokine stimulus	COL3A1, SRC, ADAM9	0.0935119	5.77215
regulation of transferase activity	CAV1, ADCY1, CDK5R1, CCND1, SDC4, ADAM9	0.0949	2.45161
proteolysis involved in cellular protein catabolic process	CBLB, NEURL1B, ADAM19, ASB5, TRIM63, KBTBD10, MARCH5, ADAM9	0.0953932	2.02667
cellular protein catabolic process	CBLB, NEURL1B, ADAM19, ASB5, TRIM63, KBTBD10, MARCH5, ADAM9	0.0973047	2.01658
regulation of ATPase activity	TNNT2, TPM1	0.0992059	19
regulation of blood vessel endothelial cell migration	HDAC5, HDAC9	0.0992059	19
midbrain development	HES1, PITX3	0.0992059	19

## Sheet: GO Oligodendrocytes DEI
Enriched GO terms for isoforms differentially expressed in the oligodendrocyte cell lines
GO TERM	Genes	P VALUE	FOLD ENRICHMENT
muscle system process	HDAC5, SLC8A1, TNNT1, TNNC2, MYL1, TRIM63, KBTBD10, TPM1	3.92e-05	8.47619
actin cytoskeleton	FMN1, LIMA1, TNNT1, TNNC2, MYL1, MYOZ1, ANLN, TPM1, FILIP1L	7.72e-05	6.28898
striated muscle contraction	TNNT1, TNNC2, MYL1, KBTBD10, TPM1	0.000119	19.3478
cytoskeletal protein binding	FMN1, LIMA1, TNNT1, TNNC2, WIPF3, TMSB10, MYOZ1, ANLN, TRIM63, TPM1, SYNPO2L	0.000124	4.49776
muscle contraction	SLC8A1, TNNT1, TNNC2, MYL1, TRIM63, KBTBD10, TPM1	0.000201	8.14379
actin binding	FMN1, LIMA1, TNNC2, WIPF3, TMSB10, ANLN, TPM1, SYNPO2L	0.000887	5.05716
adherens junction	FMN1, TNS3, LIMA1, PVRL3, NEDD9, KBTBD10	0.00129633	7.27628
anchoring junction	FMN1, TNS3, LIMA1, PVRL3, NEDD9, KBTBD10	0.00205062	6.55711
actin filament-based process	FMN1, LIMA1, MYL1, NEDD9, TMSB10, MYOZ1, TPM1	0.00216961	5.17012
striated muscle thin filament	TNNT1, TNNC2, TPM1	0.00271964	37.5941
contractile fiber	TNNT1, TNNC2, MYL1, TRIM63, TPM1	0.00369948	7.76738
cytoskeleton	LIMA1, TNNC2, MYL1, NEDD9, PTPN13, ANLN, MYOZ1, TMSB10, TRIM63, TPM1, SYNPO2L, FMN1, TNNT1, GTF2F2, KBTBD10, FILIP1L	0.00453072	2.17779
actin cytoskeleton organization	FMN1, LIMA1, NEDD9, TMSB10, MYOZ1, TPM1	0.00833147	4.72566
sarcomere	TNNT1, TNNC2, MYL1, TPM1	0.0146939	7.67227
negative regulation of transcription from RNA polymerase II promoter	EGR1, HDAC5, HES1, SATB1, HEY2, MXD4	0.0159897	4.01504
focal adhesion	TNS3, LIMA1, NEDD9, KBTBD10	0.0163448	7.3714
lung development	WNT5A, HES1, TNS3, NFIB	0.0175562	7.19192
cell-substrate adherens junction	TNS3, LIMA1, NEDD9, KBTBD10	0.018096	7.09323
regulation of transcription from RNA polymerase II promoter	MAF, EGR1, HDAC5, HES1, SATB1, GTF2F2, HEY2, MED27, NFIB, MXD4	0.0187245	2.44842
respiratory tube development	WNT5A, HES1, TNS3, NFIB	0.0189941	6.98039
myofibril	TNNT1, TNNC2, MYL1, TPM1	0.0204268	6.77371
cell-substrate junction	TNS3, LIMA1, NEDD9, KBTBD10	0.0209119	6.71324
contractile fiber part	TNNT1, TNNC2, MYL1, TPM1	0.0214033	6.65383
negative regulation of specific transcription from RNA polymerase II promoter	HDAC5, HES1, HEY2	0.0216315	13.0244
respiratory system development	WNT5A, HES1, TNS3, NFIB	0.0220609	6.59259
regulation of system process	EGR1, KCNMB4, SLC8A1, TNNT1, TNNC2, TPM1	0.0283575	3.45631
negative regulation of gene-specific transcription	HDAC5, HES1, HEY2	0.0290276	11.125
negative regulation of cell differentiation	HDAC5, HES1, CCND1, LMO2, HLX	0.0318767	4.12037
cytoskeleton organization	FMN1, LIMA1, NEDD9, TMSB10, MYOZ1, ANLN, TPM1	0.0337191	2.8578
liver development	HES1, CCND1, HLX	0.0348399	10.0755
pseudopodium	MYOZ1, KBTBD10	0.0361286	53.7059
Wnt receptor signaling pathway	WNT5A, CCND1, PORCN, FZD7	0.0375772	5.35338
troponin complex	TNNT1, TNNC2	0.0411837	46.9926
negative regulation of transcription	EGR1, HDAC5, HES1, SATB1, HEY2, PDCD4, MXD4	0.0416692	2.7146
negative regulation of transcription, DNA-dependent	EGR1, HDAC5, HES1, SATB1, HEY2, MXD4	0.0474512	3
ruffle organization	LIMA1, TPM1	0.0488183	39.5556
muscle filament sliding	MYL1, TPM1	0.0488183	39.5556
actin-myosin filament sliding	MYL1, TPM1	0.0488183	39.5556
actin-mediated cell contraction	MYL1, TPM1	0.0488183	39.5556
negative regulation of RNA metabolic process	EGR1, HDAC5, HES1, SATB1, HEY2, MXD4	0.0503306	2.95028
cell junction	FMN1, TNS3, LIMA1, PVRL3, NEDD9, KBTBD10, RIMS4	0.0536433	2.54014
positive regulation of transcription from RNA polymerase II promoter	MAF, EGR1, HDAC5, HES1, GTF2F2, NFIB	0.0548403	2.87871
negative regulation of gene expression	EGR1, HDAC5, HES1, SATB1, HEY2, PDCD4, MXD4	0.0604447	2.47222
regulation of muscle contraction	TNNT1, TNNC2, TPM1	0.0604473	7.41667
glycerolipid metabolic process	SERINC2, PI4KA, PNPLA3, PIGO	0.0609509	4.39506
negative regulation of nucleobase, nucleoside, nucleotide and nucleic acid metabolic process	EGR1, HDAC5, HES1, SATB1, HEY2, PDCD4, MXD4	0.0642392	2.43359
skeletal muscle contraction	TNNT1, TNNC2	0.0645626	29.6667
negative regulation of nitrogen compound metabolic process	EGR1, HDAC5, HES1, SATB1, HEY2, PDCD4, MXD4	0.0676735	2.40077
regulation of cell proliferation	HES1, S1PR3, TNS3, CCND1, HLX, HEY2, TIMP2, NFIB, MXD4	0.069189	2.03558
intracellular non-membrane-bounded organelle	MAF, LIMA1, TNNC2, MYL1, NEDD9, PTPN13, ANLN, MYOZ1, TMSB10, TRIM63, TPM1, SYNPO2L, FMN1, TNS3, TNNT1, HLX, GTF2F2, KBTBD10, FILIP1L, NFIB	0.0721071	1.44816
non-membrane-bounded organelle	MAF, LIMA1, TNNC2, MYL1, NEDD9, PTPN13, ANLN, MYOZ1, TMSB10, TRIM63, TPM1, SYNPO2L, FMN1, TNS3, TNNT1, HLX, GTF2F2, KBTBD10, FILIP1L, NFIB	0.0721071	1.44816
glycerolipid biosynthetic process	PI4KA, PNPLA3, PIGO	0.0726707	6.675
double-stranded DNA binding	EGR1, SATB1, NFIB	0.0782925	6.37359
positive regulation of cell proliferation	HES1, S1PR3, TNS3, CCND1, HLX, HEY2	0.0795404	2.57971
negative regulation of macromolecule biosynthetic process	EGR1, HDAC5, HES1, SATB1, HEY2, PDCD4, MXD4	0.0824741	2.27788
regulation of actin cytoskeleton organization	LIMA1, TMSB10, TPM1	0.0872779	6
basolateral plasma membrane	TNS3, LIMA1, NEDD9, KBTBD10	0.0904958	3.70385
negative regulation of cellular biosynthetic process	EGR1, HDAC5, HES1, SATB1, HEY2, PDCD4, MXD4	0.0905087	2.22103
regulation of actin filament-based process	LIMA1, TMSB10, TPM1	0.0923286	5.80435
regulation of specific transcription from RNA polymerase II promoter	HDAC5, HES1, HEY2	0.0957426	5.68085
negative regulation of biosynthetic process	EGR1, HDAC5, HES1, SATB1, HEY2, PDCD4, MXD4	0.0977279	2.17452
