# Supplementary material for: High expression of long intervening non-coding RNA OLMALINC in the human cortical white matter is associated with regulation of oligodendrocyte maturation
Source: Mol Brain. 2015 Jan 10;8:2. doi: 10.1186/s13041-014-0091-9 (PMC4302521; doi:10.1186/s13041-014-0091-9)
Supplement: Additional file 11: Table S4. — Enriched gene ontology terms for genes and isoforms differentially expressed in the neuronal cell line. [file 13041_2014_91_MOESM11_ESM.xlsx]

## Sheet: GO Neurons DEG
Enriched GO terms for genes differentially expressed in the neuronal cell lines
GO TERM	NO. OF GENES	P VALUE	FOLD ENRICHMENT
regulation of cell proliferation	IL12RB2, CDKN1A, CASP3, SOX2, ANXA1, SOX4, HBEGF, JAG1, CD24, THBS1, IGFBP5	2.67e-05	5.11034
response to abiotic stimulus	CDKN1A, CASP3, DIO2, SOX2, ERO1L, PCSK1N, THBS1	0.00038	6.95476
response to temperature stimulus	DIO2, ERO1L, PCSK1N, THBS1	0.00137403	17.6203
epidermis development	CASP3, CTGF, FST, ANXA1, JAG1	0.00138862	9.93537
cell motion	CTGF, KIF5C, ANXA1, ITGA11, HBEGF, CD24, THBS1	0.00144324	5.38811
extracellular region	CPA4, IGLON5, FST, ARSJ, NTNG2, JAG1, GREM2, MMP11, SERPINF1, CTGF, HBEGF, PCSK1N, ADAM12, THBS1, IGFBP5	0.00165981	2.3847
regulation of cell growth	CDKN1A, CCDC85B, CTGF, HBEGF, IGFBP5	0.0016868	9.42324
ectoderm development	CASP3, CTGF, FST, ANXA1, JAG1	0.00185146	9.18647
regulation of growth	CDKN1A, CCDC85B, CTGF, HBEGF, PCSK1N, IGFBP5	0.00195976	6.43323
enzyme linked receptor protein signaling pathway	CTGF, FST, AXL, HBEGF, ALK, GREM2	0.00198504	6.41441
cell surface receptor linked signal transduction	FST, AXL, ANXA1, ITGA11, SOX4, JAG1, ALK, GREM2, IL12RB2, CTGF, HBEGF, CD24, PCSK1N	0.00221358	2.56093
regulation of B cell proliferation	CDKN1A, CASP3, CD24	0.00249187	39.1737
negative regulation of cell differentiation	CCDC85B, FST, SOX2, JAG1, CD24	0.00249479	8.46346
positive regulation of cell proliferation	IL12RB2, CDKN1A, SOX2, SOX4, HBEGF, CD24	0.00451879	5.29886
regulation of apoptosis	CDKN1A, CASP3, ANXA1, SOX4, CD24, THBS1, BMF, TP53INP1	0.00468263	3.63803
apoptosis	SGK1, CASP3, CD24, THBS1, PDCD4, BMF, TP53INP1	0.0047165	4.25141
regulation of programmed cell death	CDKN1A, CASP3, ANXA1, SOX4, CD24, THBS1, BMF, TP53INP1	0.00494333	3.60218
regulation of cell death	CDKN1A, CASP3, ANXA1, SOX4, CD24, THBS1, BMF, TP53INP1	0.00504389	3.58892
programmed cell death	SGK1, CASP3, CD24, THBS1, PDCD4, BMF, TP53INP1	0.00506906	4.18879
enzyme inhibitor activity	CDKN1A, CASP3, SERPINF1, ANXA1, PCSK1N	0.00519319	6.86931
cell migration	CTGF, ITGA11, HBEGF, CD24, THBS1	0.00597606	6.62358
positive regulation of developmental process	SERPINF1, FST, SOX2, JAG1, THBS1	0.00612903	6.57593
extracellular region part	SERPINF1, CTGF, NTNG2, HBEGF, PCSK1N, THBS1, GREM2, IGFBP5, MMP11	0.00746673	2.99578
positive regulation of signal transduction	SOX2, SOX4, JAG1, CD24, THBS1	0.00753623	6.19698
regulation of B cell activation	CDKN1A, CASP3, CD24	0.00808888	21.5072
localization of cell	CTGF, ITGA11, HBEGF, CD24, THBS1	0.00864902	5.95475
cell motility	CTGF, ITGA11, HBEGF, CD24, THBS1	0.00864902	5.95475
induction of apoptosis by intracellular signals	CDKN1A, CASP3, CD24	0.00903337	20.3123
regulation of leukocyte activation	CDKN1A, CASP3, CD24, THBS1	0.00962892	8.81016
regulation of cell migration	HBEGF, JAG1, THBS1, IGFBP5	0.0101087	8.65377
positive regulation of cell communication	SOX2, SOX4, JAG1, CD24, THBS1	0.01096	5.55656
cell death	SGK1, CASP3, CD24, THBS1, PDCD4, BMF, TP53INP1	0.0109739	3.5596
regulation of cell activation	CDKN1A, CASP3, CD24, THBS1	0.0111096	8.35707
death	SGK1, CASP3, CD24, THBS1, PDCD4, BMF, TP53INP1	0.0113319	3.53502
metallopeptidase activity	CPA4, ADAM19, ADAM12, MMP11	0.011962	8.10804
negative regulation of macromolecule metabolic process	CCDC85B, FST, SOX2, HBEGF, THBS1, PDCD4, IGFBP5	0.0120727	3.48685
response to wounding	CASP3, CTGF, ANXA1, HBEGF, CD24, THBS1	0.0125128	4.13911
regulation of protein kinase activity	CDKN1A, CASP3, CD24, THBS1, PDCD4	0.0128713	5.29886
carbohydrate binding	CTGF, HBEGF, CD24, THBS1, AIM1	0.0132194	5.23931
positive regulation of Notch signaling pathway	SOX2, JAG1	0.0132371	146.249
keratinocyte differentiation	CASP3, ANXA1, JAG1	0.0132732	16.6192
negative regulation of apoptosis	CDKN1A, CASP3, ANXA1, SOX4, THBS1	0.0140351	5.16415
negative regulation of macromolecule biosynthetic process	CCDC85B, FST, SOX2, HBEGF, PDCD4, IGFBP5	0.0141924	4.01047
regulation of locomotion	HBEGF, JAG1, THBS1, IGFBP5	0.0142496	7.61712
regulation of kinase activity	CDKN1A, CASP3, CD24, THBS1, PDCD4	0.0144375	5.12075
regulation of cell motion	HBEGF, JAG1, THBS1, IGFBP5	0.0144485	7.57765
negative regulation of programmed cell death	CDKN1A, CASP3, ANXA1, SOX4, THBS1	0.0147098	5.09222
negative regulation of cell death	CDKN1A, CASP3, ANXA1, SOX4, THBS1	0.0148472	5.07808
negative regulation of cell proliferation	CDKN1A, CASP3, CD24, THBS1, IGFBP5	0.0149854	5.06401
epidermal cell differentiation	CASP3, ANXA1, JAG1	0.0156598	15.2342
negative regulation of cellular biosynthetic process	CCDC85B, FST, SOX2, HBEGF, PDCD4, IGFBP5	0.0156861	3.91039
regulation of transferase activity	CDKN1A, CASP3, CD24, THBS1, PDCD4	0.0165601	4.91427
negative regulation of biosynthetic process	CCDC85B, FST, SOX2, HBEGF, PDCD4, IGFBP5	0.0170482	3.8285
posttranscriptional regulation of gene expression	DIO2, SOX4, THBS1, IGFBP5	0.0183004	6.93122
protein kinase regulator activity	CDKN1A, CASP3, CD24	0.018955	13.7386
negative regulation of cell cycle	CDKN1A, CASP3, PDCD4	0.0195565	13.5415
negative regulation of immune system process	CASP3, CD24, THBS1	0.0204724	13.2152
regulation of lymphocyte proliferation	CDKN1A, CASP3, CD24	0.0204724	13.2152
regulation of leukocyte proliferation	CDKN1A, CASP3, CD24	0.0209371	13.0579
regulation of mononuclear cell proliferation	CDKN1A, CASP3, CD24	0.0209371	13.0579
negative regulation of B cell proliferation	CASP3, CD24	0.0210974	91.4054
transmembrane receptor protein tyrosine kinase signaling pathway	CTGF, AXL, HBEGF, ALK	0.0214061	6.52896
negative regulation of protein kinase activity	CDKN1A, CASP3, PDCD4	0.0223573	12.6076
negative regulation of kinase activity	CDKN1A, CASP3, PDCD4	0.0238166	12.1874
kinase regulator activity	CDKN1A, CASP3, CD24	0.0245447	11.9659
cyclin-dependent protein kinase inhibitor activity	CDKN1A, CASP3	0.0258905	74.1886
positive regulation of apoptosis	CDKN1A, CASP3, SOX4, CD24, TP53INP1	0.0265779	4.25141
negative regulation of transferase activity	CDKN1A, CASP3, PDCD4	0.0268494	11.4257
positive regulation of programmed cell death	CDKN1A, CASP3, SOX4, CD24, TP53INP1	0.0271771	4.22196
positive regulation of cell death	CDKN1A, CASP3, SOX4, CD24, TP53INP1	0.0275811	4.20255
neuron differentiation	KIF5C, SOX2, NTNG2, JAG1, CD24	0.0281938	4.17376
negative regulation of cyclin-dependent protein kinase activity	CDKN1A, CASP3	0.0288968	66.4767
regulation of Notch signaling pathway	SOX2, JAG1	0.0288968	66.4767
heparin binding	CTGF, HBEGF, THBS1	0.0296542	10.8042
metalloendopeptidase activity	ADAM19, ADAM12, MMP11	0.0301867	10.7003
cell cycle arrest	CDKN1A, THBS1, TP53INP1	0.0305744	10.6492
growth factor binding	CTGF, THBS1, IGFBP5	0.0307231	10.5984
regulation of activated T cell proliferation	CASP3, CD24	0.0314831	60.9369
positive regulation of leukocyte activation	CDKN1A, CD24, THBS1	0.0322305	10.3478
proteoglycan binding	FST, THBS1	0.0335299	57.0681
regulation of phosphorylation	CDKN1A, CASP3, CD24, THBS1, PDCD4	0.0343103	3.92298
positive regulation of cell activation	CDKN1A, CD24, THBS1	0.0350677	9.88167
regulation of cellular protein metabolic process	DIO2, CD24, THBS1, PDCD4, IGFBP5	0.0361908	3.85677
regulation of phosphorus metabolic process	CDKN1A, CASP3, CD24, THBS1, PDCD4	0.0388737	3.7693
regulation of phosphate metabolic process	CDKN1A, CASP3, CD24, THBS1, PDCD4	0.0388737	3.7693
response to organic substance	IL12RB2, CDKN1A, CASP3, ERO1L, CD24, THBS1	0.0406891	3.04262
plasma membrane	SGK1, AXL, ANXA1, ITGA11, NTNG2, JAG1, ALK, IL12RB2, CASP3, DIO2, CTGF, HBEGF, TPRG1L, CD24, MFAP3L, ADAM12, THBS1, BMF	0.0434783	1.52288
eukaryotic cell surface binding	CD24, THBS1	0.0436255	43.6403
cyclin-dependent protein kinase regulator activity	CDKN1A, CASP3	0.0436255	43.6403
protein serine/threonine kinase inhibitor activity	CDKN1A, CASP3	0.0436255	43.6403
negative regulation of B cell activation	CASP3, CD24	0.0468612	40.6246
regulation of translation	DIO2, THBS1, IGFBP5	0.0512725	8.00631
epithelial cell differentiation	CASP3, ANXA1, JAG1	0.0512725	8.00631
glycosaminoglycan binding	CTGF, HBEGF, THBS1	0.0517427	7.94878
cell fate commitment	CASP3, SOX2, JAG1	0.0526132	7.89111
induction of apoptosis	CDKN1A, CASP3, CD24, TP53INP1	0.052742	4.57027
induction of programmed cell death	CDKN1A, CASP3, CD24, TP53INP1	0.0531445	4.55603
peptidase activity, acting on L-amino acid peptides	CPA4, CASP3, ADAM19, ADAM12, MMP11	0.053842	3.37835
response to oxygen levels	CDKN1A, CD24, THBS1	0.0539664	7.77918
regulation of MAP kinase activity	CD24, THBS1, PDCD4	0.0539664	7.77918
response to cold	DIO2, PCSK1N	0.0544609	34.8211
extracellular space	SERPINF1, HBEGF, PCSK1N, THBS1, GREM2, IGFBP5	0.055677	2.79898
cilium	KIF5C, ANXA1, CD24	0.0587718	7.4314
regulation of lymphocyte activation	CDKN1A, CASP3, CD24	0.0587996	7.41125
angiogenesis	CTGF, JAG1, THBS1	0.0587996	7.41125
lens development in camera-type eye	MAF, SOX2	0.0594946	31.7932
negative regulation of angiogenesis	SERPINF1, THBS1	0.0594946	31.7932
pattern binding	CTGF, HBEGF, THBS1	0.0612554	7.22616
polysaccharide binding	CTGF, HBEGF, THBS1	0.0612554	7.22616
peptidase activity	CPA4, CASP3, ADAM19, ADAM12, MMP11	0.0615041	3.23121
insulin-like growth factor binding	CTGF, IGFBP5	0.0635104	29.6754
anchored to plasma membrane	NTNG2, CD24	0.06507	29.05
growth factor activity	CTGF, HBEGF, JAG1	0.0662216	6.91198
regulation of response to external stimulus	SERPINF1, CD24, THBS1	0.0666861	6.89852
peptide cross-linking	ANXA1, THBS1	0.0669964	28.1247
organ regeneration	CDKN1A, AXL	0.0669964	28.1247
apoptotic nuclear changes	CASP3, CD24	0.0669964	28.1247
negative regulation of T cell proliferation	CASP3, CD24	0.0694841	27.0831
regulation of neurogenesis	SERPINF1, SOX2, CD24	0.07188	6.60762
intrinsic to plasma membrane	IL12RB2, AXL, ITGA11, NTNG2, HBEGF, JAG1, CD24, ALK	0.0719565	2.10403
cell surface binding	CD24, THBS1	0.0733018	25.5823
endopeptidase activity	CASP3, ADAM19, ADAM12, MMP11	0.07406	3.95672
poptotic mitochondrial changes	CASP3, CD24	0.0793703	23.5885
negative regulation of leukocyte proliferation	CASP3, CD24	0.0818259	22.8514
negative regulation of mononuclear cell proliferation	CASP3, CD24	0.0818259	22.8514
negative regulation of lymphocyte proliferation	CASP3, CD24	0.0818259	22.8514
negative regulation of neuron differentiation	SOX2, CD24	0.084275	22.1589
extracellular matrix	CTGF, NTNG2, THBS1, MMP11	0.0874149	3.70493
calcium ion binding	ANXA1, ITGA11, ARSJ, JAG1, THBS1, MMP11	0.0889628	2.42182
GO:0009986~cell surface	IL12RB2, HBEGF, CD24, THBS1	0.0891733	3.67299
protein kinase inhibitor activity	CDKN1A, CASP3	0.0901981	20.6079
collagen binding	ITGA11, THBS1	0.0901981	20.6079
response to steroid hormone stimulus	CDKN1A, CD24, THBS1	0.0922495	5.71284
regulation of nervous system development	SERPINF1, SOX2, CD24	0.0922495	5.71284
kinase inhibitor activity	CDKN1A, CASP3	0.0925874	20.051
glycoprotein binding	FST, THBS1	0.0925874	20.051
protein complex binding	CDKN1A, CTGF, THBS1	0.0929053	5.6777
external side of plasma membrane	IL12RB2, CD24, THBS1	0.0946865	5.63912
negative regulation of cytokine production	CD24, THBS1	0.096426	19.2432
protein amino acid phosphorylation	IL12RB2, SGK1, AXL, ALK, THBS1	0.0994866	2.74079

## Sheet: GO Neurons DEI
Enriched GO terms for genes differentially expressed in the neuronal cell lines
GO TERM	NO. OF GENES	P VALUE	FOLD ENRICHMENT
protein amino acid phosphorylation	STK33, SGK1, LTK, MADD, AXL, STK17B, MAPK11, PRKX, MAST3, STK32C, CLK2, CAMK2D, THBS1, AKT2	0.0010185	2.86814
enzyme linked receptor protein signaling pathway	LTK, LTBP2, CTGF, AXL, HBEGF, PPM1L, GDF15, GREM2, AKT2	0.00335892	3.59596
response to oxygen levels	CYB5R4, CDKN1A, CAMK2D, THBS1, ITPR1, ARNT	0.00358235	5.81474
phosphate metabolic process	STK33, SGK1, LTK, CDC14A, MADD, AXL, STK17B, MAPK11, PRKX, MAST3, STK32C, CLK2, CAMK2D, PPM1L, THBS1, AKT2	0.0041854	2.24701
phosphorus metabolic process	STK33, SGK1, LTK, CDC14A, MADD, AXL, STK17B, MAPK11, PRKX, MAST3, STK32C, CLK2, CAMK2D, PPM1L, THBS1, AKT2	0.0041854	2.24701
phosphorylation	STK33, SGK1, LTK, MADD, AXL, STK17B, MAPK11, PRKX, MAST3, STK32C, CLK2, CAMK2D, THBS1, AKT2	0.00499073	2.39131
cytoplasmic membrane-bounded vesicle	PALM, SERPINF1, CACNG8, CAMK2D, NRSN2, TPRG1L, PCSK1N, THBS1, ITPR1, ATP7B, AKT2	0.00608339	2.74882
cytoplasmic vesicle	PALM, MAP1LC3A, SERPINF1, CACNG8, CAMK2D, NRSN2, TPRG1L, PCSK1N, THBS1, ITPR1, ATP7B, AKT2	0.00625851	2.56899
membrane-bounded vesicle	PALM, SERPINF1, CACNG8, CAMK2D, NRSN2, TPRG1L, PCSK1N, THBS1, ITPR1, ATP7B, AKT2	0.00757278	2.66171
vesicle	PALM, MAP1LC3A, SERPINF1, CACNG8, CAMK2D, NRSN2, TPRG1L, PCSK1N, THBS1, ITPR1, ATP7B, AKT2	0.00851941	2.46163
ATP binding	STK33, SGK1, LTK, AXL, STK17B, MAPK11, YTHDC2, ITM2C, ATP13A2, MTHFD1L, KIAA0564, PRKX, MAST3, STK32C, ATP2A2, CLK2, DDX60L, CAMK2D, PAPSS2, NSF, ATP7B, AKT2	0.0095145	1.77415
protein serine/threonine kinase activity	MAST3, STK32C, STK33, SGK1, CLK2, CAMK2D, STK17B, MAPK11, PRKX, AKT2	0.00958657	2.77
positive regulation of cell proliferation	XRCC4, CDKN1A, MARCKSL1, SOX2, CAMK2D, SOX4, HBEGF, MFGE8, ARNT	0.0102939	2.97058
adenyl ribonucleotide binding	STK33, SGK1, LTK, AXL, STK17B, MAPK11, YTHDC2, ITM2C, ATP13A2, MTHFD1L, KIAA0564, PRKX, MAST3, STK32C, ATP2A2, CLK2, DDX60L, CAMK2D, PAPSS2, NSF, ATP7B, AKT2	0.0110089	1.75045
protein kinase activity	MAST3, STK32C, STK33, SGK1, LTK, CLK2, CAMK2D, AXL, STK17B, MAPK11, PRKX, AKT2	0.0119587	2.35862
cation transport	SGK1, ATP2A2, CACNG8, KCNK6, CAMK2D, CACNB3, ATP13A2, ITPR1, NSF, ATP7B	0.0187089	2.471
adenyl nucleotide binding	STK33, SGK1, LTK, AXL, STK17B, MAPK11, YTHDC2, ITM2C, ATP13A2, MTHFD1L, KIAA0564, PRKX, MAST3, STK32C, ATP2A2, CLK2, DDX60L, CAMK2D, PAPSS2, NSF, ATP7B, AKT2	0.0189993	1.66165
metal ion transport	SGK1, ATP2A2, CACNG8, KCNK6, CAMK2D, CACNB3, ITPR1, NSF, ATP7B	0.0194896	2.64477
calcium ion transport	ATP2A2, CACNG8, CAMK2D, CACNB3, ITPR1	0.0196704	4.8115
purine nucleoside binding	STK33, SGK1, LTK, AXL, STK17B, MAPK11, YTHDC2, ITM2C, ATP13A2, MTHFD1L, KIAA0564, PRKX, MAST3, STK32C, ATP2A2, CLK2, DDX60L, CAMK2D, PAPSS2, NSF, ATP7B, AKT2	0.02213	1.63674
nucleoside binding	STK33, SGK1, LTK, AXL, STK17B, MAPK11, YTHDC2, ITM2C, ATP13A2, MTHFD1L, KIAA0564, PRKX, MAST3, STK32C, ATP2A2, CLK2, DDX60L, CAMK2D, PAPSS2, NSF, ATP7B, AKT2	0.0236935	1.62557
regulation of cell proliferation	XRCC4, CDKN1A, MARCKSL1, SOX2, CAMK2D, ANXA1, SOX4, HBEGF, MFGE8, THBS1, MXI1, ARNT	0.0268077	2.08355
acetylgalactosaminyltransferase activity	CHPF, B4GALNT4, GALNT13	0.0272525	11.5268
negative regulation of plasma membrane long-chain fatty acid transport	THBS1, AKT2	0.0286667	68.3232
regulation of plasma membrane long-chain fatty acid transport	THBS1, AKT2	0.0286667	68.3232
phosphatidylethanolamine binding	MAP1LC3A, MFGE8	0.0328651	59.555
pro-B cell differentiation	XRCC4, SOX4	0.0357054	54.6586
regulation of growth	CDKN1A, CTGF, KAZALD1, CAMK2D, HBEGF, PCSK1N, HMGA2	0.0374015	2.80506
transmembrane receptor protein serine/threonine kinase signaling pathway	LTBP2, PPM1L, GDF15, GREM2	0.0387632	5.30666
di-, tri-valent inorganic cation transport	ATP2A2, CACNG8, CAMK2D, CACNB3, ITPR1	0.0389508	3.882
calcium ion binding	LTBP2, CACNG8, ANXA1, MAN1B1, CACNB3, MMP15, NECAB2, ITPR1, PLCB3, KIAA0494, ATP2A2, SLC25A25, THBS1, GALNT13	0.0412838	1.81452
di-, tri-valent inorganic cation transmembrane transporter activity	ATP2A2, ITPR1, ATP7B	0.0416104	9.16231
regulation of Wnt receptor signaling pathway	SOX2, LRP6, SOX4	0.0437466	8.91173
epidermis development	ATP2A2, CTGF, PPL, UGCG, ANXA1	0.0446385	3.71322
ribonucleotide binding	STK33, SGK1, LTK, AXL, STK17B, MAPK11, YTHDC2, ITM2C, ATP13A2, MTHFD1L, KIAA0564, PRKX, MAST3, STK32C, ATP2A2, CLK2, GFM1, DDX60L, CAMK2D, PAPSS2, NSF, ATP7B, AKT2	0.0470473	1.49212
purine ribonucleotide binding	STK33, SGK1, LTK, AXL, STK17B, MAPK11, YTHDC2, ITM2C, ATP13A2, MTHFD1L, KIAA0564, PRKX, MAST3, STK32C, ATP2A2, CLK2, GFM1, DDX60L, CAMK2D, PAPSS2, NSF, ATP7B, AKT2	0.0470473	1.49212
lymphoid progenitor cell differentiation	XRCC4, SOX4	0.0496316	39.0418
organelle membrane	BID, CACNG8, CHST3, UBQLN4, ERLIN1, COX5B, ITPR1, MAP1LC3A, ATP2A2, SLC25A25, CHPF, CAMK2D, B4GALNT4, PPM1L	0.0497222	1.75563
ion transport	SLC22A17, SGK1, ATP2A2, CACNG8, KCNK6, CAMK2D, CACNB3, ATP13A2, ITPR1, NSF, ATP7B	0.0511252	1.95718
regulation of cell growth	CDKN1A, CTGF, KAZALD1, CAMK2D, HBEGF	0.0523705	3.52182
heparin binding	COL13A1, CTGF, HBEGF, THBS1	0.0544788	4.62563
ectoderm development	ATP2A2, CTGF, PPL, UGCG, ANXA1	0.0564945	3.43333
growth factor binding	LTBP2, CTGF, KAZALD1, THBS1	0.0570749	4.53753
phospholipid binding	MAP1LC3A, PCTP, ANXA1, MFGE8, ITPR1	0.0601649	3.36469
Golgi cisterna membrane	CHPF, B4GALNT4	0.0629637	30.5424
positive regulation of neurogenesis	XRCC4, SERPINF1, SOX2	0.0681118	6.94813
purine nucleotide binding	STK33, SGK1, LTK, AXL, STK17B, MAPK11, YTHDC2, ITM2C, ATP13A2, MTHFD1L, KIAA0564, PRKX, MAST3, STK32C, ATP2A2, CLK2, GFM1, DDX60L, CAMK2D, PAPSS2, NSF, ATP7B, AKT2	0.0698372	1.42833
phagocytosis, engulfment	MFGE8, THBS1	0.0701484	27.3293
negative regulation of organic acid transport	THBS1, AKT2	0.0701484	27.3293
ATPase activity, coupled to transmembrane movement of ions, phosphorylative mechanism	ATP2A2, ATP13A2, ATP7B	0.0718421	6.74208
response to hypoxia	CAMK2D, THBS1, ITPR1, ARNT	0.0734064	4.079
hemopoietic progenitor cell differentiation	XRCC4, SOX4	0.0768895	24.8448
cellular response to extracellular stimulus	CDKN1A, MAP1LC3A, AXL	0.0784341	6.4053
transmembrane receptor protein tyrosine kinase signaling pathway	LTK, CTGF, AXL, HBEGF, AKT2	0.0796444	3.05014
cation binding	CYB5R4, LTBP2, MAN1B1, CACNB3, ASAP3, COX5B, NECAB2, KDM1B, STK32C, PLCB3, KIAA0494, SLC25A25, TOE1, KCNK6, NEURL1B, THBS1, NSF, GALNT13, HECTD1, ZC3H13, CPA4, ADARB1, ZDHHC3, CACNG8, RBM20, PCTP, SMYD3, ANXA1, RUNX1T1, MMP15, ATP13A2, ITPR1, MAST3, CDKN1A, ATP2A2, ZNF419, CHPF, ATXN7, SYTL5, PPM1L, ADAM19, ATP7B, ZIM2	0.0832431	1.22559
extracellular region part	LTBP2, SERPINF1, COL13A1, CTGF, KAZALD1, HBEGF, MFGE8, MMP15, GDF15, PCSK1N, THBS1, GREM2	0.0832481	1.71801
integrin binding	CTGF, MFGE8, THBS1	0.0864274	6.05645
death receptor binding	BID, MADD	0.0878242	21.6564
positive regulation of cell development	XRCC4, SERPINF1, SOX2	0.08921	5.94115
regeneration	CDKN1A, AXL, CHST3	0.08921	5.94115
calcium ion transmembrane transporter activity	ATP2A2, ITPR1	0.0954186	19.8517
